# Supplementary material for: Physicochemical Properties of Nucleoli in Live Cells Analyzed by Label-Free Optical Diffraction Tomography
Source: Cells. 2019 Jul 10;8(7):699. doi: 10.3390/cells8070699 (PMC6679011; doi:10.3390/cells8070699)
Supplement: Supplementary file 1 [file cells-08-00699-s001.zip]

Archive with 10 entries (10 files):
- Supp Fig/Figure S1.tif
- Supp Fig/Supplementary_Material_TKK.docx
- Supp Mov/Movie S1.mp4
- Supp Mov/Movie S2.mp4
- Supp Mov/Movie S3.mp4
- Supp Mov/Movie S4.mp4
- Supp Mov/Movie S5.mp4
- Supp Mov/Movie S6.mp4
- Supp Mov/Movie S7.mp4
- Supp Mov/Movie S8.mp4
